# Supplementary material for: Characterization of Sensitivity of Time Domain MEMS Accelerometer
Source: Micromachines (Basel). 2024 Jan 31;15(2):227. doi: 10.3390/mi15020227 (PMC10891993; doi:10.3390/mi15020227)
Supplement: Supplementary file 1 [file micromachines-15-00227-s001.zip]

Archive with 1 entries (1 files):
- micromachines-2830843-supplementary.pdf
